# Supplementary material for: A Natural Polyphenol, Chlorogenic Acid, Attenuates Obesity-Related Metabolic Disorders in Male Rats via miR-146a-IRAK1-TRAF6 and NRF2-Mediated Antioxidant Pathways
Source: Biomolecules. 2025 Jul 27;15(8):1086. doi: 10.3390/biom15081086 (PMC12383914; doi:10.3390/biom15081086)
Supplement: Supplementary file 1 [file biomolecules-15-01086-s001.zip]

Archive with 1 entries (1 files):
- biomolecules-3713871-supplementary.pdf
